# Supplementary material for: The Effects of Dairy and Plant-Based Liquid Components on Lutein Liberation in Spinach Smoothies
Source: Nutrients. 2023 Feb 2;15(3):779. doi: 10.3390/nu15030779 (PMC9920929; doi:10.3390/nu15030779)
Supplement: Supplementary file 1 [file nutrients-15-00779-s001.zip]

Archive with 1 entries (1 files):
- nutrients-2142420-supplementary.docx
